# Supplementary material for: The effect of social support on academic performance among adolescents: The chain mediating roles of self-efficacy and learning engagement
Source: PLoS One. 2024 Dec 31;19(12):e0311597. doi: 10.1371/journal.pone.0311597 (PMC11687781; doi:10.1371/journal.pone.0311597)
Supplement: S1 Data — (XLSX) [file pone.0311597.s001.xlsx]

## Sheet: data
Grade	Gender	only child	place of residence	Paternal literacy level	Maternal literacy level	Pateranl occupation	Maternal occupation	household income	SS1	SS2	SS3	SS4	SS5	SE1	SE2	SE3	SE4	SE5	LE1	LE2	LE3	LE4	LE5	Mid-term Chinese	Mid-term maths	Mid-term English	Chinese	Maths	English	SS_mean	SE_mean	LE_mean
1	1	2	1	1	1	6	6	3	4	2	4	3	5	3	3	3	3	3	5	5	5	4	5	94	113	110	0.4	1.36	1.13	3.6	3	4.8
1	1	2	1	3	4	6	4	3	3	4	3	4	4	2	3	2	2	5	2	4	3	4	4	89	73	75	-0.11	-0.02	-0.14	3.6	2.8	3.4
1	2	2	1	2	1	6	6	3	5	5	5	5	5	5	5	5	5	5	5	5	5	5	5	104	116	112	1.41	1.46	1.2	5	5	5
1	1	1	1	1	1	6	6	3	4	1	4	2	3	2	4	4	4	4	5	5	5	4	3	88	64	61	-0.21	-0.33	-0.64	2.8	3.6	4.4
1	1	2	1	1	2	1	1	2	2	1	3	3	4	3	4	4	4	5	2	4	2	2	3	88	41	62	-0.21	-1.12	-0.61	2.6	4	2.6
1	2	2	1	2	4	6	4	3	3	2	3	3	4	3	2	2	3	3	3	3	3	4	5	78	71	62	-1.22	-0.09	-0.61	3	2.6	3.6
1	2	2	1	1	1	6	6	3	2	2	5	5	5	4	3	4	4	3	4	4	3	4	4	81	84	76	-0.92	0.36	-0.1	3.8	3.6	3.8
1	2	2	1	3	3	3	4	4	1	1	4	2	3	3	3	3	3	4	4	5	3	5	4	78	44	46	-1.22	-1.02	-1.19	2.2	3.2	4.2
1	2	1	2	1	3	2	6	2	3	3	3	3	3	3	3	3	2	3	3	4	4	3	5	87	61	76	-0.31	-0.43	-0.1	3	2.8	3.8
1	2	2	2	1	1	1	1	2	3	3	4	4	5	2	2	3	3	3	4	4	5	4	5	89	65	59	-0.11	-0.3	-0.72	3.8	2.6	4.4
1	1	1	1	1	2	6	6	3	3	1	2	1	2	2	2	3	3	4	2	3	2	3	3	80	45	69	-1.02	-0.99	-0.36	1.8	2.8	2.6
1	1	2	1	1	1	6	6	2	4	4	4	5	5	3	3	3	3	3	3	3	3	3	3	99	52	105	0.9	-0.74	0.95	4.4	3	3
1	2	2	1	1	1	1	2	3	4	3	5	3	3	5	4	5	5	5	3	4	4	4	4	89	83	98	-0.11	0.32	0.69	3.6	4.8	3.8
1	1	2	1	4	2	6	6	4	5	5	5	5	5	3	5	5	4	4	5	4	4	4	3	92	119	106	0.2	1.56	0.98	5	4.2	4
1	1	2	1	1	1	1	1	2	5	5	5	5	5	5	4	5	5	4	5	5	4	4	4	96	110	113	0.6	1.25	1.24	5	4.6	4.4
1	2	2	1	2	2	1	1	4	3	3	4	5	4	3	5	5	5	5	2	3	3	3	3	104	72	107	1.41	-0.05	1.02	3.8	4.6	2.8
1	2	2	1	1	1	1	2	1	5	5	5	5	5	4	5	5	5	4	5	5	4	4	5	105	105	110	1.51	1.08	1.13	5	4.6	4.6
1	1	2	1	1	1	1	6	2	2	2	2	3	3	4	4	5	5	5	2	2	2	3	2	84	69	48	-0.61	-0.16	-1.12	2.4	4.6	2.2
1	2	2	2	2	1	1	1	2	2	5	3	4	3	2	3	4	4	4	2	2	2	2	2	101	111	95	1.1	1.29	0.58	3.4	3.4	2
1	1	2	1	2	1	6	6	2	4	1	5	3	4	4	5	5	5	3	2	4	2	3	2	79	72	60	-1.12	-0.05	-0.68	3.4	4.4	2.6
1	1	2	1	1	1	6	6	3	2	3	3	2	3	1	1	3	2	5	3	3	3	3	3	82	63	77	-0.82	-0.37	-0.07	2.6	2.4	3
1	2	1	1	1	1	6	6	2	4	3	2	4	5	3	5	4	3	3	2	2	3	3	3	79	66	31	-1.12	-0.26	-1.73	3.6	3.6	2.6
1	1	2	1	1	1	6	6	3	1	1	1	1	1	2	4	4	2	1	3	3	3	2	2	83	41	71	-0.71	-1.12	-0.28	1	2.6	2.6
1	1	1	1	1	1	1	1	3	4	3	2	3	2	1	1	2	2	2	3	4	3	3	4	78	24	39	-1.22	-1.71	-1.44	2.8	1.6	3.4
1	2	2	1	1	1	6	6	3	5	4	5	5	5	3	3	4	3	5	3	4	2	3	4	99	116	111	0.9	1.46	1.16	4.8	3.6	3.2
1	1	2	1	4	1	6	6	3	4	3	5	5	5	2	2	2	3	5	3	3	1	4	2	98	107	108	0.8	1.15	1.05	4.4	2.8	2.6
1	2	1	1	3	2	5	6	3	3	1	4	4	4	1	1	1	1	1	5	2	2	3	5	98	69	102	0.8	-0.16	0.84	3.2	1	3.4
1	2	2	1	2	2	1	6	1	2	2	2	4	3	3	3	4	3	5	4	4	3	5	5	93	89	89	0.3	0.53	0.37	2.6	3.6	4.2
1	1	2	2	1	1	1	1	3	1	1	5	3	3	2	5	2	2	4	4	4	4	3	3	107	108	114	1.71	1.19	1.27	2.6	3	3.6
1	1	1	1	2	2	6	6	2	1	1	1	1	1	1	1	1	1	1	1	1	1	1	2	59	21	30	-3.14	-1.81	-1.77	1	1	1.2
1	2	2	1	1	1	1	1	2	2	2	2	3	4	2	2	5	3	4	3	5	4	4	3	102	99	95	1.21	0.88	0.58	2.6	3.2	3.8
1	1	2	2	2	2	2	6	3	2	2	1	1	2	3	3	3	4	4	1	1	1	1	1	93	24	44	0.3	-1.71	-1.26	1.6	3.4	1
1	1	2	1	1	1	6	6	4	1	4	2	1	3	5	4	4	4	4	1	2	3	2	3	99	100	102	0.9	0.91	0.84	2.2	4.2	2.2
1	2	2	2	2	2	6	6	2	3	5	5	4	5	1	3	2	3	5	3	4	1	4	1	90	75	81	-0.01	0.05	0.08	4.4	2.8	2.6
1	1	2	1	1	1	6	6	1	1	1	1	1	1	2	2	2	2	2	1	3	1	2	3	68	68	32	-2.23	-0.19	-1.69	1	2	2
1	1	2	1	1	1	1	6	4	1	1	5	1	2	2	2	2	2	2	2	3	3	4	3	87	86	79	-0.31	0.43	0.01	2	2	3
1	2	2	1	1	1	6	1	3	2	2	3	3	3	2	2	3	2	2	2	4	2	3	3	73	45	31	-1.72	-0.99	-1.73	2.6	2.2	2.8
1	1	2	2	1	1	1	1	3	2	1	1	3	2	1	3	2	3	4	2	3	2	2	3	86	40	32	-0.41	-1.16	-1.69	1.8	2.6	2.4
1	1	2	2	1	1	1	6	3	3	1	3	5	3	4	3	4	2	1	2	3	3	3	3	89	43	97	-0.11	-1.05	0.66	3	2.8	2.8
1	1	2	1	1	1	1	1	2	2	2	4	3	3	5	5	5	5	5	4	4	3	3	3	100	84	108	1	0.36	1.05	2.8	5	3.4
1	1	2	1	2	2	6	6	2	2	1	3	3	2	2	3	3	4	4	2	4	2	4	4	94	108	109	0.4	1.19	1.09	2.2	3.2	3.2
1	1	2	1	1	1	6	6	3	3	3	3	4	4	3	3	3	3	4	2	3	2	3	3	101	89	70	1.1	0.53	-0.32	3.4	3.2	2.6
1	2	2	1	2	1	6	6	3	3	2	4	4	4	2	5	5	5	4	4	4	2	2	3	90	91	103	-0.01	0.6	0.87	3.4	4.2	3
1	1	2	1	2	1	6	6	3	2	1	3	4	3	3	5	5	5	5	2	3	2	3	2	97	93	103	0.7	0.67	0.87	2.6	4.6	2.4
1	2	2	1	1	1	6	6	2	5	5	5	5	4	4	4	3	4	4	4	5	3	3	3	104	115	114	1.41	1.43	1.27	4.8	3.8	3.6
1	1	2	1	1	1	1	6	2	2	1	3	2	3	2	1	1	1	1	2	3	1	2	4	86	17	69	-0.41	-1.95	-0.36	2.2	1.2	2.4
1	1	1	1	2	1	6	1	3	1	1	1	1	1	2	3	3	3	3	2	2	2	1	2	87	33	28	-0.31	-1.4	-1.84	1	2.8	1.8
1	2	2	1	2	2	6	6	2	2	5	2	3	4	1	1	1	1	1	2	2	2	2	3	82	75	55	-0.82	0.05	-0.86	3.2	1	2.2
1	2	2	1	3	2	6	6	3	5	3	4	5	4	2	2	3	2	3	2	3	3	3	3	86	82	46	-0.41	0.29	-1.19	4.2	2.4	2.8
1	1	2	1	2	1	6	6	3	2	2	1	4	2	2	4	3	4	4	2	5	5	5	5	77	43	70	-1.32	-1.05	-0.32	2.2	3.4	4.4
1	1	2	2	1	1	1	1	2	5	3	5	4	4	3	5	5	4	5	3	2	5	4	5	92	92	108	0.2	0.63	1.05	4.2	4.4	3.8
1	1	2	1	2	1	6	6	2	1	1	2	3	2	1	2	3	2	2	3	3	2	3	3	91	45	72	0.09	-0.99	-0.25	1.8	2	2.8
1	1	2	1	2	3	6	1	2	5	4	5	4	4	4	4	4	4	4	4	4	4	4	5	99	93	96	0.9	0.67	0.62	4.4	4	4.2
1	2	1	1	1	1	6	6	2	1	1	5	4	3	2	2	2	2	2	3	4	4	4	4	71	53	55	-1.93	-0.71	-0.86	2.8	2	3.8
1	1	2	1	4	4	6	6	3	2	1	3	2	3	3	5	5	4	5	2	4	2	3	3	111	120	110	2.11	1.6	1.13	2.2	4.4	2.8
1	1	1	1	3	3	4	4	3	2	5	2	2	3	1	1	1	1	1	3	3	2	3	3	79	36	32	-1.12	-1.3	-1.69	2.8	1	2.8
1	2	2	1	1	1	1	6	2	1	1	1	1	1	1	2	2	3	2	2	2	2	2	3	83	31	32	-0.71	-1.47	-1.69	1	2	2.2
1	1	2	1	1	1	2	6	2	2	5	5	5	4	3	1	2	4	2	1	2	1	3	2	84	88	63	-0.61	0.5	-0.57	4.2	2.4	1.8
1	2	2	1	2	1	6	6	4	4	3	5	4	5	3	3	4	3	4	2	4	5	3	2	92	52	66	0.2	-0.74	-0.46	4.2	3.4	3.2
1	2	2	1	1	1	2	2	1	2	2	3	3	3	3	3	3	3	3	3	3	2	2	3	85	66	71	-0.51	-0.26	-0.28	2.6	3	2.6
1	1	2	1	1	1	6	6	3	1	5	5	3	5	3	3	3	3	4	2	4	2	2	1	89	105	89	-0.11	1.08	0.37	3.8	3.2	2.2
1	2	2	1	2	1	6	6	2	2	2	4	5	4	3	3	5	5	5	5	4	4	3	4	97	115	113	0.7	1.43	1.24	3.4	4.2	4
1	1	2	1	2	2	6	6	2	3	3	5	5	5	2	3	4	3	5	2	2	2	3	2	94	56	88	0.4	-0.61	0.33	4.2	3.4	2.2
1	2	2	1	1	1	6	6	2	2	3	4	3	3	3	4	4	3	5	1	3	2	2	2	79	56	45	-1.12	-0.61	-1.22	3	3.8	2
1	1	2	1	1	1	2	1	2	1	1	1	1	1	2	1	4	3	5	2	2	2	2	2	68	24	31	-2.23	-1.71	-1.73	1	3	2
1	2	2	1	2	1	6	6	2	1	1	3	1	2	3	3	3	2	2	1	2	2	3	3	93	32	68	0.3	-1.43	-0.39	1.6	2.6	2.2
1	2	2	1	1	1	6	6	2	4	2	5	5	5	1	2	2	2	5	1	3	5	5	5	86	110	83	-0.41	1.25	0.15	4.2	2.4	3.8
1	2	2	1	1	1	6	6	2	4	3	5	4	4	2	2	2	2	2	3	3	2	3	4	93	42	108	0.3	-1.09	1.05	4	2	3
1	2	2	1	1	1	6	6	2	1	1	2	2	1	3	5	2	3	4	2	3	3	2	3	91	79	99	0.09	0.19	0.73	1.4	3.4	2.6
1	1	2	1	2	2	6	6	4	3	2	5	4	4	3	5	5	3	4	3	1	3	1	2	91	64	66	0.09	-0.33	-0.46	3.6	4	2
1	2	2	1	1	1	6	6	4	2	2	3	3	3	3	5	4	4	4	5	3	5	3	2	102	112	104	1.21	1.32	0.91	2.6	4	3.6
1	1	2	1	2	1	1	6	2	4	3	5	5	4	2	4	5	3	3	2	3	5	3	3	98	99	89	0.8	0.88	0.37	4.2	3.4	3.2
1	1	2	1	2	2	6	6	4	4	3	4	4	4	3	5	5	5	5	2	3	2	3	4	90	110	112	-0.01	1.25	1.2	3.8	4.6	2.8
1	1	1	1	1	1	6	6	2	3	2	5	2	2	2	4	4	3	2	2	4	3	3	2	71	53	55	-1.93	-0.71	-0.86	2.8	3	2.8
1	2	2	1	1	1	6	6	2	1	1	4	4	3	3	3	3	3	4	3	3	3	3	3	82	43	51	-0.82	-1.05	-1.01	2.6	3.2	3
1	2	1	1	2	1	6	6	2	2	2	4	3	2	4	4	4	4	4	2	3	2	3	3	94	48	47	0.4	-0.88	-1.15	2.6	4	2.6
1	2	2	1	2	1	6	6	2	1	1	1	1	1	2	2	3	3	2	2	2	3	3	2	84	43	35	-0.61	-1.05	-1.59	1	2.4	2.4
1	1	1	1	1	1	1	6	3	1	1	1	2	1	2	4	3	3	3	2	2	2	2	2	83	41	71	-0.71	-1.12	-0.28	1.2	3	2
1	2	2	1	1	1	2	2	2	2	1	2	4	2	4	5	4	4	5	1	1	1	1	1	85	53	74	-0.51	-0.71	-0.17	2.2	4.4	1
1	1	2	1	2	1	1	1	2	1	1	1	1	1	1	2	2	2	2	2	2	2	2	2	80	24	24	-1.02	-1.71	-1.98	1	1.8	2
1	2	2	1	2	1	6	6	1	4	1	4	4	4	3	4	5	4	5	5	5	5	5	5	101	70	107	1.1	-0.12	1.02	3.4	4.2	5
1	2	2	1	3	1	5	6	3	1	3	5	5	3	3	3	3	4	3	3	4	3	3	5	102	106	110	1.21	1.12	1.13	3.4	3.2	3.6
1	2	2	1	1	3	1	1	3	3	3	5	4	5	2	4	3	2	4	4	3	3	4	3	106	115	111	1.61	1.43	1.16	4	3	3.4
1	1	2	2	1	1	6	1	3	1	1	3	1	2	1	3	3	3	3	3	3	3	4	3	99	72	87	0.9	-0.05	0.3	1.6	2.6	3.2
1	1	2	1	2	2	6	6	4	3	2	5	3	4	4	4	4	4	5	5	5	3	4	3	92	74	87	0.2	0.01	0.3	3.4	4.2	4
1	1	2	1	1	1	6	6	3	2	1	3	2	2	4	4	3	4	5	1	2	2	2	3	94	85	106	0.4	0.39	0.98	2	4	2
1	1	1	1	1	2	6	6	3	2	1	3	4	2	2	4	2	2	3	4	4	4	4	4	98	115	108	0.8	1.43	1.05	2.4	2.6	4
1	2	2	1	1	1	6	6	2	2	2	3	2	3	5	5	5	5	5	5	4	4	5	5	86	85	99	-0.41	0.39	0.73	2.4	5	4.6
1	2	2	1	1	1	6	6	2	3	3	3	4	5	5	3	5	3	4	2	3	2	2	2	82	43	51	-0.82	-1.05	-1.01	3.6	4	2.2
1	1	2	1	1	1	6	6	3	4	3	4	4	5	2	2	2	2	2	3	3	3	3	3	99	106	117	0.9	1.12	1.38	4	2	3
1	1	2	1	2	2	6	6	1	1	1	1	1	1	1	3	2	2	3	1	1	1	1	2	66	16	62	-2.43	-1.98	-0.61	1	2.2	1.2
1	1	2	1	1	1	2	2	2	1	1	1	3	3	2	3	3	3	3	2	2	2	1	1	88	50	45	-0.21	-0.81	-1.22	1.8	2.8	1.6
1	1	2	1	2	2	6	6	3	3	2	2	5	3	4	5	5	5	4	5	2	1	5	2	97	84	92	0.7	0.36	0.48	3	4.6	3
3	1	2	2	1	1	6	6	2	4	3	4	4	4	2	2	1	1	2	2	4	2	2	2	96	83	100	0.6	0.32	0.77	3.8	1.6	2.4
3	1	2	1	1	1	1	1	2	3	1	4	3	3	3	3	5	4	5	1	1	1	1	1	98	74	101	0.8	0.01	0.8	2.8	4	1
3	1	1	1	2	1	1	1	3	2	2	4	3	4	3	2	4	4	4	2	3	2	3	2	103	97	107	1.31	0.81	1.02	3	3.4	2.4
3	2	2	1	1	1	1	1	3	4	4	5	5	4	3	3	3	3	3	2	2	1	3	2	95	68	41	0.5	-0.19	-1.37	4.4	3	2
3	1	2	1	2	1	1	6	2	3	2	5	4	4	5	5	5	5	5	2	4	3	3	4	105	102	109	1.51	0.98	1.09	3.6	5	3.2
3	2	2	1	1	1	6	1	3	4	2	4	3	3	3	3	3	3	3	3	3	2	4	4	88	58	71	-0.21	-0.54	-0.28	3.2	3	3.2
3	2	2	2	1	2	1	6	1	3	2	4	3	3	2	2	3	2	3	2	3	2	2	3	91	104	94	0.09	1.05	0.55	3	2.4	2.4
3	1	2	2	2	1	6	6	1	1	1	2	2	2	1	2	2	2	1	2	3	2	3	2	81	36	49	-0.92	-1.3	-1.08	1.6	1.6	2.4
3	1	2	1	1	2	6	6	3	3	3	4	3	5	5	5	5	5	5	3	3	3	4	3	101	48	90	1.1	-0.88	0.4	3.6	5	3.2
3	1	2	1	1	2	6	6	4	4	4	4	5	5	3	4	3	3	5	3	3	1	3	3	91	94	101	0.09	0.7	0.8	4.4	3.6	2.6
3	2	2	1	1	1	1	1	3	4	3	5	5	4	3	4	5	3	5	2	3	2	3	4	99	87	102	0.9	0.46	0.84	4.2	4	2.8
3	2	1	1	1	2	2	2	1	2	1	4	3	3	3	3	4	3	3	3	3	3	3	3	94	114	116	0.4	1.39	1.34	2.6	3.2	3
3	2	2	1	1	1	6	6	2	2	2	3	2	3	1	1	1	1	1	2	3	2	3	2	45	8	14	-4.55	-2.26	-2.34	2.4	1	2.4
3	1	2	1	1	2	6	6	4	4	3	5	5	4	4	4	4	4	5	3	3	3	3	3	104	96	99	1.41	0.77	0.73	4.2	4.2	3
3	2	1	1	2	1	1	1	2	2	1	2	5	4	1	3	3	3	3	2	1	1	1	2	79	66	31	-1.12	-0.26	-1.73	2.8	2.6	1.4
3	2	2	1	1	2	5	6	1	2	5	3	3	5	4	3	4	4	4	1	2	2	2	2	91	94	102	0.09	0.7	0.84	3.6	3.8	1.8
3	1	2	2	2	1	6	1	2	3	1	4	5	5	1	2	5	3	2	2	4	2	4	4	93	98	102	0.3	0.84	0.84	3.6	2.6	3.2
3	1	2	2	1	1	6	6	2	5	3	5	4	5	1	4	3	2	4	2	3	5	4	4	102	76	101	1.21	0.08	0.8	4.4	2.8	3.6
3	2	2	2	1	1	6	6	3	2	3	4	3	3	1	3	4	4	1	3	4	3	4	4	92	88	99	0.2	0.5	0.73	3	2.6	3.6
3	2	2	2	2	2	6	6	3	3	5	5	5	4	5	5	5	5	5	4	3	5	4	5	95	107	114	0.5	1.15	1.27	4.4	5	4.2
3	1	2	2	1	1	6	6	3	2	2	3	4	4	3	3	4	4	4	2	3	2	3	3	84	48	77	-0.61	-0.88	-0.07	3	3.6	2.6
3	1	2	2	1	1	1	1	1	2	1	2	5	4	2	2	2	2	2	3	3	2	3	3	83	62	68	-0.71	-0.4	-0.39	2.8	2	2.8
3	1	1	2	2	2	6	6	2	3	2	3	2	4	2	2	3	3	3	1	2	2	1	1	68	18	25	-2.23	-1.92	-1.95	2.8	2.6	1.4
3	1	2	2	2	1	6	6	4	1	1	2	4	3	2	3	2	2	3	2	3	3	2	3	85	91	97	-0.51	0.6	0.66	2.2	2.4	2.6
3	2	2	2	1	1	6	6	1	2	1	3	5	3	4	4	5	5	5	2	4	3	4	5	91	104	110	0.09	1.05	1.13	2.8	4.6	3.6
3	2	1	1	2	4	6	6	2	2	2	3	3	3	3	3	3	2	4	3	5	4	3	3	95	79	101	0.5	0.19	0.8	2.6	3	3.6
3	2	2	2	2	2	6	6	2	2	1	3	4	4	3	2	4	2	3	1	3	1	2	1	95	31	49	0.5	-1.47	-1.08	2.8	2.8	1.6
3	2	2	2	4	1	6	6	3	3	1	4	4	3	3	3	3	2	2	3	3	3	2	2	98	73	111	0.8	-0.02	1.16	3	2.6	2.6
3	2	1	2	3	4	6	4	3	4	4	4	4	5	3	5	5	4	5	4	3	3	4	4	105	111	116	1.51	1.29	1.34	4.2	4.4	3.6
3	2	2	2	1	1	6	6	3	2	2	4	2	4	3	3	3	3	3	1	5	1	4	3	61	9	42	-2.94	-2.23	-1.33	2.8	3	2.8
3	2	2	2	2	1	1	6	3	3	4	5	3	5	1	3	3	1	1	3	4	2	2	3	96	102	106	0.6	0.98	0.98	4	1.8	2.8
3	2	1	2	4	3	3	6	4	2	2	4	4	3	2	2	4	3	2	4	5	4	5	5	97	71	81	0.7	-0.09	0.08	3	2.6	4.6
3	2	1	2	1	2	6	6	2	1	2	4	4	3	2	2	2	2	2	3	3	2	3	3	79	77	65	-1.12	0.12	-0.5	2.8	2	2.8
3	2	1	2	4	4	3	4	2	5	5	4	5	5	3	3	5	4	4	2	3	5	4	4	98	91	71	0.8	0.6	-0.28	4.8	3.8	3.6
3	2	2	2	2	2	6	6	3	3	2	2	2	3	2	2	2	1	3	2	5	3	3	4	88	54	68	-0.21	-0.68	-0.39	2.4	2	3.4
3	1	1	2	4	4	3	3	3	5	2	3	3	5	1	3	3	2	1	4	5	4	5	5	102	109	117	1.21	1.22	1.38	3.6	2	4.6
3	1	2	2	1	1	6	6	3	3	1	2	3	3	5	5	5	5	5	3	3	3	3	2	89	57	38	-0.11	-0.57	-1.48	2.4	5	2.8
3	2	2	2	1	1	6	1	2	3	3	3	5	5	3	3	3	3	3	1	1	1	1	1	79	86	60	-1.12	0.43	-0.68	3.8	3	1
3	1	1	2	4	4	4	4	3	4	4	3	5	5	3	5	5	3	5	5	5	5	5	5	98	100	112	0.8	0.91	1.2	4.2	4.2	5
3	1	2	2	3	1	6	6	4	1	1	2	2	1	2	1	1	4	4	3	2	3	3	3	77	43	35	-1.32	-1.05	-1.59	1.4	2.4	2.8
3	1	2	2	2	2	6	6	2	2	2	2	4	4	4	5	5	5	5	2	3	2	2	1	101	92	95	1.1	0.63	0.58	2.8	4.8	2
3	1	1	2	1	1	6	6	2	2	3	3	3	3	2	2	2	2	3	3	3	3	3	3	83	67	71	-0.71	-0.23	-0.28	2.8	2.2	3
3	1	2	2	2	2	6	6	2	3	3	3	4	5	3	4	4	3	4	1	3	3	2	4	92	56	94	0.2	-0.61	0.55	3.6	3.6	2.6
3	1	2	2	1	1	6	6	2	2	3	4	5	3	3	4	4	3	2	4	5	5	5	4	97	105	102	0.7	1.08	0.84	3.4	3.2	4.6
3	1	2	2	1	1	6	6	1	4	4	4	5	5	1	3	2	3	5	2	3	2	3	3	81	55	43	-0.92	-0.64	-1.3	4.4	2.8	2.6
3	2	2	1	3	3	4	4	2	4	4	4	4	5	3	3	3	3	4	2	2	2	2	2	74	45	40	-1.62	-0.99	-1.4	4.2	3.2	2
3	1	2	1	2	1	6	6	2	1	1	5	4	3	4	4	4	4	5	2	4	3	4	3	101	115	116	1.1	1.43	1.34	2.8	4.2	3.2
3	1	2	2	3	2	6	6	2	3	2	3	4	4	5	5	5	5	5	3	3	2	3	2	90	106	97	-0.01	1.12	0.66	3.2	5	2.6
3	2	1	2	3	3	6	6	2	3	5	5	5	5	3	4	4	4	5	5	4	5	4	4	104	79	108	1.41	0.19	1.05	4.6	4	4.4
3	1	1	2	4	4	3	4	1	3	3	5	5	3	5	5	5	5	5	3	5	3	4	4	91	106	108	0.09	1.12	1.05	3.8	5	3.8
3	2	2	2	1	1	6	6	2	3	3	4	4	5	2	2	2	2	3	2	2	2	2	2	81	38	22	-0.92	-1.23	-2.06	3.8	2.2	2
3	2	2	2	1	1	6	6	1	3	3	4	3	5	2	3	3	3	2	1	3	2	2	3	76	53	37	-1.42	-0.71	-1.51	3.6	2.6	2.2
3	2	2	2	2	1	1	6	2	4	1	4	4	5	1	2	2	3	2	2	4	4	4	4	92	88	101	0.2	0.5	0.8	3.6	2	3.6
3	2	2	2	1	1	1	6	1	4	5	5	5	5	4	5	5	5	5	5	5	4	4	4	98	113	112	0.8	1.36	1.2	4.8	4.8	4.4
3	1	1	2	4	3	4	6	1	1	3	2	1	2	2	2	2	2	1	1	3	3	3	3	92	37	52	0.2	-1.26	-0.97	1.8	1.8	2.6
3	2	2	2	1	1	2	2	1	4	4	5	5	4	4	3	2	2	3	2	3	2	3	3	96	116	109	0.6	1.46	1.09	4.4	2.8	2.6
3	2	2	1	1	1	6	6	1	2	2	2	2	3	3	4	4	3	3	4	3	3	4	3	80	55	53	-1.02	-0.64	-0.93	2.2	3.4	3.4
3	1	2	1	2	1	1	1	1	1	1	2	1	1	1	1	3	5	5	3	4	2	3	4	90	28	72	-0.01	-1.57	-0.25	1.2	3	3.2
3	1	2	1	1	1	6	1	4	4	2	4	4	5	3	3	3	3	3	2	3	2	2	2	95	72	79	0.5	-0.05	0.01	3.8	3	2.2
3	2	2	1	1	1	6	6	3	3	2	2	3	3	4	5	4	4	4	3	2	2	2	2	82	35	69	-0.82	-1.33	-0.36	2.6	4.2	2.2
3	1	2	1	1	1	6	6	2	2	2	2	2	3	2	4	2	3	2	4	4	4	4	3	86	79	77	-0.41	0.19	-0.07	2.2	2.6	3.8
3	2	2	2	1	1	1	2	1	3	3	5	5	4	5	5	5	4	5	3	4	3	5	4	94	108	100	0.4	1.19	0.77	4	4.8	3.8
3	1	2	1	2	2	6	6	3	4	3	2	5	4	3	3	3	3	3	1	5	4	1	3	91	58	55	0.09	-0.54	-0.86	3.6	3	2.8
3	2	2	1	1	1	1	6	3	2	1	1	1	1	1	1	1	1	1	2	2	1	2	3	71	37	19	-1.93	-1.26	-2.16	1.2	1	2
3	1	2	1	1	1	1	1	3	3	2	3	3	3	1	4	4	2	4	4	3	3	4	4	79	13	58	-1.12	-2.09	-0.75	2.8	3	3.6
3	1	1	1	1	1	1	1	3	3	2	3	4	4	3	4	3	3	2	2	2	2	2	3	93	43	82	0.3	-1.05	0.11	3.2	3	2.2
3	2	2	2	1	1	2	2	1	5	3	4	5	5	4	5	5	5	5	4	4	3	5	4	95	105	111	0.5	1.08	1.16	4.4	4.8	4
3	1	2	1	2	2	6	6	4	5	5	5	5	5	5	5	5	5	5	5	5	5	5	5	104	118	111	1.41	1.53	1.16	5	5	5
3	1	2	1	2	1	1	6	4	5	3	1	5	4	2	3	3	2	3	5	5	3	4	4	91	47	58	0.09	-0.92	-0.75	3.6	2.6	4.2
3	2	2	1	2	1	1	6	2	3	3	3	4	5	2	3	3	2	5	4	3	4	4	4	95	82	86	0.5	0.29	0.26	3.6	3	3.8
3	1	1	1	1	2	6	6	1	4	3	5	4	4	2	3	3	3	3	2	3	3	3	5	101	112	104	1.1	1.32	0.91	4	2.8	3.2
3	1	2	2	1	1	6	6	1	1	1	3	1	1	1	4	4	4	4	1	2	2	2	1	90	75	37	-0.01	0.05	-1.51	1.4	3.4	1.6
3	1	2	2	1	1	1	1	2	4	2	5	5	5	3	4	4	2	3	5	5	5	5	5	98	71	110	0.8	-0.09	1.13	4.2	3.2	5
3	2	2	1	1	1	6	6	1	5	5	5	5	4	4	5	5	5	5	4	4	5	5	4	104	100	111	1.41	0.91	1.16	4.8	4.8	4.4
3	1	2	1	1	1	1	6	1	1	1	1	1	1	1	4	3	3	2	2	3	3	2	2	85	40	53	-0.51	-1.16	-0.93	1	2.6	2.4
3	1	1	1	1	1	1	1	2	2	2	3	3	3	4	4	4	4	4	1	3	1	1	2	94	54	59	0.4	-0.68	-0.72	2.6	4	1.6
3	2	1	1	3	1	1	6	1	2	1	3	3	3	2	2	3	2	4	2	3	1	2	2	89	98	66	-0.11	0.84	-0.46	2.4	2.6	2
3	2	2	2	1	1	1	1	2	4	3	4	4	5	1	4	5	4	5	2	4	5	3	4	104	95	105	1.41	0.74	0.95	4	3.8	3.6
3	2	2	1	2	1	6	6	1	1	3	2	1	2	2	3	2	2	4	2	3	2	2	3	87	102	59	-0.31	0.98	-0.72	1.8	2.6	2.4
3	2	2	2	1	1	6	6	2	5	3	5	4	5	4	5	5	5	5	4	4	4	3	5	95	110	107	0.5	1.25	1.02	4.4	4.8	4
3	2	2	1	2	1	6	6	2	2	2	4	5	5	2	3	3	2	4	2	1	2	1	1	97	94	88	0.7	0.7	0.33	3.6	2.8	1.4
2	2	2	1	1	1	6	6	2	5	4	5	4	4	4	4	4	4	4	3	4	3	3	3	100	106	118	1	1.12	1.42	4.4	4	3.2
2	2	2	2	1	1	1	1	2	2	1	4	2	3	3	5	2	2	2	3	3	2	4	3	77	78	84	-1.32	0.15	0.19	2.4	2.8	3
2	1	2	2	1	1	2	6	1	2	1	3	4	2	3	2	3	3	2	3	3	3	3	3	89	100	108	-0.11	0.91	1.05	2.4	2.6	3
2	1	2	2	1	1	1	1	1	3	2	3	5	5	4	4	3	4	4	5	5	4	5	5	90	82	102	-0.01	0.29	0.84	3.6	3.8	4.8
2	1	2	2	1	1	6	6	3	4	2	3	4	5	2	3	3	3	3	3	3	4	4	3	103	114	92	1.31	1.39	0.48	3.6	2.8	3.4
2	2	2	2	1	1	1	1	1	5	2	5	5	5	4	4	4	3	4	3	3	3	3	2	80	90	72	-1.02	0.57	-0.25	4.4	3.8	2.8
2	1	2	2	1	1	6	6	3	1	1	1	1	1	1	1	5	1	5	2	3	1	4	3	81	52	73	-0.92	-0.74	-0.21	1	2.6	2.6
2	1	2	2	1	1	2	2	4	3	3	5	4	5	4	5	5	5	5	4	3	4	4	4	103	88	98	1.31	0.5	0.69	4	4.8	3.8
2	2	2	2	1	1	6	6	2	4	3	2	2	3	3	3	3	3	3	5	5	5	4	5	90	42	71	-0.01	-1.09	-0.28	2.8	3	4.8
2	1	2	2	2	2	6	6	3	5	4	5	5	4	3	5	4	4	5	5	5	4	5	5	101	96	108	1.1	0.77	1.05	4.6	4.2	4.8
2	1	2	2	1	1	6	6	2	2	1	2	4	3	4	5	5	5	5	2	3	2	3	2	96	102	101	0.6	0.98	0.8	2.4	4.8	2.4
2	2	2	2	1	1	6	6	1	4	3	5	5	5	2	2	2	3	5	5	5	5	4	4	100	117	111	1	1.5	1.16	4.4	2.8	4.6
2	1	2	2	1	1	6	6	1	3	2	3	3	3	5	5	5	5	5	1	2	3	3	3	93	63	107	0.3	-0.37	1.02	2.8	5	2.4
2	1	1	1	2	1	3	3	1	1	1	3	5	3	2	3	3	2	1	1	2	2	2	2	89	64	71	-0.11	-0.33	-0.28	2.6	2.2	1.8
2	1	2	1	1	1	6	6	1	2	1	1	1	1	2	2	2	2	2	2	2	2	2	3	76	53	37	-1.42	-0.71	-1.51	1.2	2	2.2
2	1	1	1	3	2	4	6	1	1	1	4	4	4	5	5	5	5	3	1	4	3	2	3	79	60	50	-1.12	-0.47	-1.04	2.8	4.6	2.6
2	1	2	2	1	1	6	6	1	1	1	1	1	1	3	2	1	3	3	1	1	1	1	3	73	36	35	-1.72	-1.3	-1.59	1	2.4	1.4
2	1	2	1	1	1	1	6	1	4	3	4	5	4	1	2	3	5	3	3	4	3	3	3	96	117	115	0.6	1.5	1.31	4	2.8	3.2
2	2	2	2	1	1	6	2	2	1	1	1	1	1	3	3	3	3	3	2	5	4	2	2	90	73	95	-0.01	-0.02	0.58	1	3	3
2	2	2	1	1	3	6	5	3	3	2	3	4	2	1	5	2	3	5	3	3	3	3	3	88	83	90	-0.21	0.32	0.4	2.8	3.2	3
2	1	2	1	2	1	6	6	3	3	3	3	3	3	5	5	5	5	4	2	3	2	3	2	86	67	40	-0.41	-0.23	-1.4	3	4.8	2.4
2	2	1	2	2	1	6	6	4	3	2	3	3	3	2	3	2	2	2	5	3	5	4	3	77	12	24	-1.32	-2.12	-1.98	2.8	2.2	4
2	2	2	2	2	3	6	6	3	3	4	3	3	5	3	2	4	3	2	2	2	1	2	5	100	102	111	1	0.98	1.16	3.6	2.8	2.4
2	2	1	2	2	2	6	6	3	1	1	3	1	3	2	3	3	3	3	1	3	3	2	4	94	89	80	0.4	0.53	0.04	1.8	2.8	2.6
2	1	2	2	1	1	6	6	2	4	4	5	5	4	3	5	4	3	5	3	3	3	3	3	101	104	107	1.1	1.05	1.02	4.4	4	3
2	2	2	2	2	1	6	6	2	3	2	3	3	2	4	4	4	5	5	4	4	4	4	5	90	71	71	-0.01	-0.09	-0.28	2.6	4.4	4.2
2	2	2	2	2	2	5	6	2	2	2	4	3	3	2	3	3	3	5	2	2	2	2	2	96	57	47	0.6	-0.57	-1.15	2.8	3.2	2
2	2	2	2	1	1	1	1	1	4	1	3	1	2	1	3	4	4	4	2	4	3	4	3	87	73	80	-0.31	-0.02	0.04	2.2	3.2	3.2
2	1	2	2	1	1	1	6	2	2	1	3	1	2	1	2	2	4	5	4	4	3	3	4	80	81	74	-1.02	0.26	-0.17	1.8	2.8	3.6
2	1	2	2	2	1	6	6	2	2	4	5	4	3	2	3	3	3	2	2	2	2	2	3	80	45	35	-1.02	-0.99	-1.59	3.6	2.6	2.2
2	1	2	2	4	2	6	6	2	2	2	3	3	3	4	4	4	5	5	3	4	4	5	5	92	72	68	0.2	-0.05	-0.39	2.6	4.4	4.2
2	2	2	2	1	1	6	6	4	3	4	2	1	3	1	3	1	1	1	2	2	2	2	2	92	27	46	0.2	-1.61	-1.19	2.6	1.4	2
2	2	2	2	1	1	6	6	2	4	4	3	5	3	1	2	2	1	1	5	4	3	4	5	82	19	37	-0.82	-1.88	-1.51	3.8	1.4	4.2
2	2	2	2	2	1	6	6	2	3	2	5	3	3	4	3	3	5	5	4	3	3	3	4	87	54	68	-0.31	-0.68	-0.39	3.2	4	3.4
2	1	1	2	1	2	1	6	3	2	2	2	3	2	3	3	3	3	4	2	4	2	4	4	80	89	88	-1.02	0.53	0.33	2.2	3.2	3.2
2	1	1	2	1	1	1	1	2	5	4	4	4	4	3	3	3	4	4	4	4	5	4	4	105	111	103	1.51	1.29	0.87	4.2	3.4	4.2
2	2	2	1	1	1	1	1	2	4	3	5	5	5	2	3	3	3	4	2	2	2	2	2	78	46	30	-1.22	-0.95	-1.77	4.4	3	2
2	2	2	2	2	1	1	1	2	4	2	4	4	5	3	4	5	5	5	3	5	3	4	4	100	59	88	1	-0.5	0.33	3.8	4.4	3.8
2	2	2	1	1	1	6	6	3	2	1	4	4	3	2	2	2	2	2	5	1	1	1	1	85	63	79	-0.51	-0.37	0.01	2.8	2	1.8
2	2	2	1	2	1	6	6	2	5	3	3	4	4	1	2	5	3	2	4	4	4	5	5	83	88	62	-0.71	0.5	-0.61	3.8	2.6	4.4
2	1	2	1	1	1	1	1	2	3	2	3	3	4	4	4	5	4	5	1	3	2	2	1	95	89	97	0.5	0.53	0.66	3	4.4	1.8
2	1	2	1	1	1	6	6	2	2	1	3	3	2	2	2	2	2	3	1	2	3	3	3	85	36	47	-0.51	-1.3	-1.15	2.2	2.2	2.4
2	2	2	1	1	1	6	6	2	3	2	4	5	4	1	1	1	1	1	4	5	1	3	5	97	97	99	0.7	0.81	0.73	3.6	1	3.6
2	1	2	1	1	1	1	1	2	3	1	2	1	2	2	2	3	3	3	2	3	2	3	2	95	52	88	0.5	-0.74	0.33	1.8	2.6	2.4
2	1	2	1	2	1	6	6	2	4	4	5	5	4	3	4	4	4	4	4	4	4	5	2	93	94	76	0.3	0.7	-0.1	4.4	3.8	3.8
2	1	2	1	2	2	6	6	2	5	5	5	4	4	4	5	5	5	4	5	5	5	5	5	108	101	111	1.81	0.94	1.16	4.6	4.6	5
2	2	2	2	1	1	1	6	3	2	1	3	1	3	3	3	3	3	3	4	3	2	3	3	87	113	102	-0.31	1.36	0.84	2	3	3
2	1	1	2	1	1	6	1	2	2	1	2	1	1	3	5	4	4	1	3	3	4	4	4	91	54	80	0.09	-0.68	0.04	1.4	3.4	3.6
2	2	2	2	1	1	6	6	2	1	1	1	5	3	4	4	5	4	4	4	4	5	4	4	97	72	109	0.7	-0.05	1.09	2.2	4.2	4.2
2	1	2	2	1	1	6	6	2	2	1	5	3	3	2	3	2	2	3	3	3	3	3	3	88	73	65	-0.21	-0.02	-0.5	2.8	2.4	3
2	1	2	2	1	1	6	6	2	2	1	3	2	2	2	3	3	3	4	3	2	2	2	1	91	63	102	0.09	-0.37	0.84	2	3	2
2	2	2	2	1	1	6	6	2	2	2	2	5	3	3	3	2	3	2	3	4	3	3	3	105	78	114	1.51	0.15	1.27	2.8	2.6	3.2
2	2	2	2	1	1	6	6	2	1	1	5	4	3	4	4	4	4	4	3	2	3	3	4	89	18	57	-0.11	-1.92	-0.79	2.8	4	3
2	1	2	2	1	1	6	6	2	1	1	1	1	1	1	1	1	1	1	1	2	1	3	2	66	14	36	-2.43	-2.05	-1.55	1	1	1.8
2	1	2	2	2	2	6	6	2	1	1	3	2	2	3	4	4	4	4	2	5	4	4	2	108	99	106	1.81	0.88	0.98	1.8	3.8	3.4
2	2	2	2	1	1	6	6	1	3	3	4	4	5	1	3	2	2	4	3	3	3	3	3	80	30	24	-1.02	-1.5	-1.98	3.8	2.4	3
2	2	2	2	1	1	1	1	1	1	1	1	1	2	2	3	3	3	4	2	4	3	3	4	82	46	78	-0.82	-0.95	-0.03	1.2	3	3.2
2	2	2	2	1	1	1	1	1	3	2	3	3	3	4	4	4	4	4	2	4	3	3	3	89	73	89	-0.11	-0.02	0.37	2.8	4	3
2	2	2	2	1	1	6	6	2	2	2	4	4	3	1	3	3	3	3	3	4	4	4	3	77	22	42	-1.32	-1.78	-1.33	3	2.6	3.6
2	2	2	1	1	1	6	6	2	2	3	3	3	3	3	3	5	4	5	2	2	2	2	2	88	86	77	-0.21	0.43	-0.07	2.8	4	2
2	2	2	2	1	1	1	4	2	5	5	5	5	4	3	4	4	3	5	4	5	5	5	4	100	105	99	1	1.08	0.73	4.8	3.8	4.6
2	2	2	2	1	1	6	2	2	1	1	5	1	3	2	4	5	2	3	1	2	1	1	1	84	78	76	-0.61	0.15	-0.1	2.2	3.2	1.2
2	2	2	2	1	1	6	2	2	3	1	3	2	3	1	3	3	2	4	4	5	2	1	3	91	111	93	0.09	1.29	0.51	2.4	2.6	3
2	2	2	2	2	1	1	1	1	2	2	4	2	3	5	4	3	5	5	2	4	3	3	4	102	120	111	1.21	1.6	1.16	2.6	4.4	3.2
2	1	2	2	1	2	1	6	1	1	3	5	4	3	3	3	5	5	4	2	2	3	2	3	85	73	80	-0.51	-0.02	0.04	3.2	4	2.4
2	2	1	2	1	1	1	1	1	5	5	4	5	4	3	5	5	4	5	4	5	5	5	5	104	101	98	1.41	0.94	0.69	4.6	4.4	4.8
2	2	2	2	1	1	2	2	2	1	3	3	3	3	2	2	2	2	3	1	2	1	3	2	90	95	47	-0.01	0.74	-1.15	2.6	2.2	1.8
2	1	2	2	2	1	6	6	2	2	2	2	3	3	2	2	2	3	4	4	4	4	4	4	79	62	58	-1.12	-0.4	-0.75	2.4	2.6	4
2	1	2	2	4	4	6	6	3	3	3	3	3	3	4	4	5	5	5	3	3	3	3	3	94	97	92	0.4	0.81	0.48	3	4.6	3
2	2	2	2	1	1	6	6	2	3	3	5	4	5	4	4	4	4	4	4	4	4	3	3	104	103	109	1.41	1.01	1.09	4	4	3.6
2	1	2	2	3	2	2	6	2	1	1	2	3	3	2	2	2	2	2	1	3	2	2	2	82	68	41	-0.82	-0.19	-1.37	2	2	2
2	2	2	2	2	2	6	6	2	2	2	3	2	3	2	3	2	2	1	3	4	4	3	3	98	82	97	0.8	0.29	0.66	2.4	2	3.4
2	2	2	2	1	2	6	6	2	1	1	3	4	3	3	5	3	4	3	3	3	3	3	3	101	120	111	1.1	1.6	1.16	2.4	3.6	3
2	2	2	2	1	1	1	2	2	3	2	4	4	3	3	5	5	2	5	1	3	1	1	1	98	101	102	0.8	0.94	0.84	3.2	4	1.4
2	2	2	2	2	1	3	6	2	5	3	4	4	4	4	5	5	5	5	3	4	2	5	5	100	101	96	1	0.94	0.62	4	4.8	3.8
2	2	2	2	1	1	1	1	1	3	3	4	3	3	3	3	3	2	3	3	3	3	2	4	81	45	75	-0.92	-0.99	-0.14	3.2	2.8	3
2	1	2	2	2	1	4	6	2	1	1	2	1	1	3	4	3	3	3	2	2	4	3	1	88	73	88	-0.21	-0.02	0.33	1.2	3.2	2.4
2	1	2	2	1	1	1	1	1	5	5	5	5	5	4	4	3	4	5	5	5	5	5	5	106	97	112	1.61	0.81	1.2	5	4	5
2	1	2	2	2	2	6	6	1	2	2	5	5	5	3	5	4	5	4	4	3	3	5	3	101	108	113	1.1	1.19	1.24	3.8	4.2	3.6
2	1	2	2	3	3	1	6	1	2	1	3	1	3	2	2	2	2	2	2	3	3	1	1	86	44	54	-0.41	-1.02	-0.9	2	2	2
2	1	2	2	1	1	1	6	1	1	1	1	3	1	2	3	4	3	4	3	3	3	4	4	81	25	38	-0.92	-1.67	-1.48	1.4	3.2	3.4
2	1	2	2	1	1	6	6	2	2	1	3	3	2	2	2	4	3	4	1	3	1	2	4	76	106	38	-1.42	1.12	-1.48	2.2	3	2.2
2	2	2	2	3	2	1	1	2	4	3	4	3	5	3	4	5	4	5	5	5	5	5	3	98	85	102	0.8	0.39	0.84	3.8	4.2	4.6
2	1	2	2	1	1	1	1	2	4	2	3	3	3	1	4	4	3	5	3	2	2	2	3	99	109	110	0.9	1.22	1.13	3	3.4	2.4
2	1	2	2	2	1	2	1	2	1	1	3	1	1	1	1	1	1	3	2	2	2	2	2	81	27	24	-0.92	-1.61	-1.98	1.4	1.4	2
2	2	2	2	1	1	1	2	2	1	1	2	1	1	3	3	3	3	3	2	3	2	2	2	79	14	45	-1.12	-2.05	-1.22	1.2	3	2.2
2	1	2	2	1	1	6	6	2	2	1	3	3	2	4	3	4	4	5	2	3	1	2	3	98	99	101	0.8	0.88	0.8	2.2	4	2.2
2	2	2	2	3	2	1	1	2	4	1	4	3	4	2	2	2	2	2	2	3	2	2	2	84	42	80	-0.61	-1.09	0.04	3.2	2	2.2
2	1	2	2	1	1	1	1	1	1	1	3	2	3	4	4	4	4	4	3	3	3	3	3	88	55	48	-0.21	-0.64	-1.12	2	4	3
2	1	2	1	2	1	2	1	2	3	2	4	4	4	3	3	2	2	2	3	3	2	3	3	78	30	60	-1.22	-1.5	-0.68	3.4	2.4	2.8
2	2	2	1	1	1	1	2	1	4	2	4	2	4	1	1	1	1	1	4	3	2	3	4	83	66	62	-0.71	-0.26	-0.61	3.2	1	3.2
